# Supplementary material for: Tumor analysis of MMR genes in Lynch‐like syndrome: Challenges associated with results interpretation
Source: Cancer Med. 2024 Apr 1;13(7):e7041. doi: 10.1002/cam4.7041 (PMC10983805; doi:10.1002/cam4.7041)
Supplement: Supplementary file 2 — Table S1 [file CAM4-13-e7041-s003.xlsx]

## Sheet: Table S1
Supplemental Table 1: Literature review of published LLS cohorts analyzed by tumor testing.
Reference (PMID)	Methodology			Series and results
	Library preparation	VAF calling (%)	Minimum coverage	Tumor series	Double somatic MMR inactivation (%)
Vargas-Parra 2010 (28577310)	Halo-Plex Target Enrichment kit 1–500 kb (Agilent Technologies)	>5%	>10X	58 unexplained MSH2-deficient tumors; 4 tumor samples available	2/4 (50.00%)
Sourrouille 2012 (22987205)	Sanger sequencing and HRM	NA	NA	18 MSI CRC with MLH1/MSH2 loss and no germline MMR variants	3/18 (16.67%)
Geurts-Giele 2014 (25111426)	Custom NGS panel using Ion AmpliSeq Library Kit 2.0-384 LV (Thermo Fisher Scientific)	NI	NI	40 unexplained MSI tumors	21/40 (52.50%)
Haraldsdottir 2014 (25194673)	ColoSeq assay (https://testguide.labmed.uw.edu/view/COSEQ)	>2%	NI	32 unexplained MSI and/or MMRd tumors	25/32 (78.13%)
Mensenkamp 2014 (24333619)	Sanger sequencing and Ion Torrent PGM validation (Life Technologies)	NI	NI	25 unexplained MSI tumors	13/25 (52.00%)
Jansen 2016 (26648449)	Custom NGS panel using Ion AmpliSeq Library Kit 2.0 (Thermo Fisher Scientific)	>10%	>50X	62 unexplained MSI and/or MMRd tumors	13/62 (20.97%)
Hemminger 2018 (29723603)	ColoSeq assay (https://testguide.labmed.uw.edu/view/COSEQ)	>2%	NI	91 unexplained MSI and/or MMRd CRC	43/100 (47.25%)
Salvador 2019 (30702970)	Custom NGS panel using xGen Lockdown probes (IDT)	>1%	Tumor >6X; Normal >4X	468 unexplained MMRd tumors (cohort of 702 CRC and EC patients)	173/468 (36.97%)
Porkka 2019 (30575961)	Nimblegen Comprehensive Cancer Panel (Roche Diagnostics)	NI	>20X	14 unexplained MMRd CRC (cohort of 762 CRC)	11/14 (78.57%)
Pearlman 2019 (30877237)	ColoSeq assay (https://testguide.labmed.uw.edu/view/COSEQ)	NI	NI	92 unexplained MMRd CRC (cohort of 3,346 CRC patients from Ohio and 1,182 from Iceland)	92/283 (32.51%)
Olkinuora 2020 (32660107)	ThruPLEX DNA-seq kit (Rubicom Genomics), KAPA HyperPlus kit (Roche) or Accel-NGS 1S Plus (Swift Biosciences)	NI	NI	60 unexplained MMRd CRC; 4 tumor samples available	1/4 (25.00%*)
Vos 2020 (32510614)	Sanger sequencing and Ion Torrent PGM validation (Life Technologies)	NI	NI	21 unexplained MMRd tumors (cohort of 3,602 CRC patients)	20/21 (95.24%)
Guillerm 2020 (32678338)	Multiplicom's HNPCC MASTR/Plus kit (Agilent Technologies)	>15%	NI	16 unexplained MSI and/or MMRd CRC	6/16 (37.50%)
Elze 2020 (33253688)	Sanger sequencing, AmpliSeq-based sequencing (Life Technologies) and/or smMIP panel (PMID: 32585361)	>5X	>20X	252 unexplained MMRd tumors of 248 patients	220/252 (87.3%)
Lefol 2020 (33279946)	Custom NGS panel using Agilent TruSeq or Agilent XTHS (Agilent Technologies)	NI	NI	113 unexplained MSI and/or MMRd tumors	72/113 (63.72%)
Pope 2020 (33383211)	Custom NGS AmpliSeq panel (Thermo Fisher Scientific)	>7%	NI	11 unexplained MMRd tumors from 10 patients	8/11 (72.73%)
Golubicki 2021 (33809179)	SureSelectXT Human All Exon v5 kit (Agilent Technologies)	NI	>10X	15 patients with very early onset (<40 years old) unexplained MMRd CRC	4/15 (26.67%)
Carwana 2021 (33215268)	Tumor-Next-Lynch assay (Ambry Genetics; PMID: 29755653)	>1%	Tumor >6X; Normal >4X	50 unexplained MSI and/or MMRd tumors (cohort of 6,655 CRC patients)	31/50 (62%)
Dixon 2021 (34397043)	Tumor-Next-Lynch assay (Ambry Genetics; PMID: 29755653)	>1%	Tumor >6X; Normal >4X	39 unexplained MMRd tumors (cohort of 84 CRC and EC patients)	19/39 (48.72%)
Evans 2022 (33452216)	Custom NGS panel using GeneRead amplicon-based enrichment (Qiagen)	NI	NI	95 unexplained MMRd tumors (cohort of 3,694 tumors)	70/95 (73.68%)
Keshinro 2022 (35724254)	MSK-IMPACT assay (PMID: 25801821)	>1%	NI	26 unexplained MSI tumors (cohort of 157 MSI tumors)	17/26 (65.38%)
Walker 2023 (37101184)	Custom NGS panel using SureSelectXT Low Input Target Enrichment System (Agilent Technologies)	>10%	>50X	135 unexplained MMRd CRC	88/137 (64.20%)
Rofes 2023 (present study)	Custom NGS panel using SureSelectXT HS Target Enrichment System (Agilent Technologies)	>5%	>30X	230 unexplained MSI and/or MMRd CRC; 41 tumor samples available	14/39 (35.90%)
*1 possible case out of 4; the 2nd hit is a VUS.
CRC: Colorectal cancer; EC: Endometrial cancer; HRM: High resolution melting; LLS: Lynch-like syndrome; MMR: Mismatch repair; MMRd: Mismatch repair deficient; MSI: Microsatellite instable; NA: Not applicable; NGS: Next-generation sequencing; NI: Not indicated; VAF: Variant allele frequency.
