# Supplementary material for: Tumor analysis of MMR genes in Lynch‐like syndrome: Challenges associated with results interpretation
Source: Cancer Med. 2024 Apr 1;13(7):e7041. doi: 10.1002/cam4.7041 (PMC10983805; doi:10.1002/cam4.7041)
Supplement: Supplementary file 3 — Table S2 [file CAM4-13-e7041-s002.xlsx]

## Sheet: Table S2
Supplemental Table 2: Tumor and molecular data of the complete cohort of 229 LLS individuals.
CASE ID	GENDER	AGE	EXITUS	FAMILY HISTORY	CLINICAL CRITERIA	TUMOR DATA					MOLECULAR DATA
						TUMOR TYPE	AGE AT DIAGNOSIS	TUMOR HISTOLOGY	CRC LOCATION	STAGE	CLASSIFICATION	MSI	BRAF	MLH1 Methylation	MLH1 IHC	MSH2 IHC	MSH6 IHC	PMS2 IHC
1	F	65	N	Y	B1+B3	CRC	44	MUCINOUS ADK	PROXIMAL	II	MMRd	MSI+	WT	UM	N	P	P	NP
2	F	57	N	Y	AMS+B1+B3+B4+B5	CRC	31	ADK	DISTAL	II	MMRd	MSI+	WT	UM	N	P	P	NP
3	M	64	Y	N	B1+B3	CRC	49	ADK	PROXIMAL	II	MMRd	MSI+	WT	UM	N	P	P	NP
						LG	63	SQUA		III	N/A
4	F	67	N	N	B1+B3	CRC	48	ADK	DISTAL	II	MMRd	MSI+	WT	UM	N	P	P	NP
5	M	46	Y	N	B1+B3	CRC	40	ADK	PROXIMAL	III	MMRd	MSI+	WT	UM	N	P	P	NP
6	F	31	Y	N	B1+B3	CRC	30	ADK	PROXIMAL	IV	MMRd	MSI+	WT	UM	N	P	NV	N
8	F	48	N	N	B1+B3	CRC	35	ADK	PROXIMAL	III	MMRd	MSI+	WT	UM	N	P	P	N
9	F	26	Y	Y	B1	CRC	25	MUCINOUS ADK	PROXIMAL	IV	MMRd	NP	WT	NP	N	P	P	N
10	M	56	N	N	B1	CRC	48	SIGNET RING CELL ADK	PROXIMAL	II	MMRd	NP	WT	UM	N	NP	NP	NP
11	M	32	Y	N	PATH	SMALL INTESTINE	30	ADK		III	MMRd	MSI+	WT	UM	N	P	P	N
12	M	85	Y	Y	B5	CRC	66	MUCINOUS ADK	UNK	II	MMRd	MSI+	WT	NP	N	P	P	NP
13	M	70	Y	Y	B4	PR	69	ADK		III	N/A
						CRC	70	MUCINOUS ADK	PROXIMAL	II	MMRd	MSI+	WT	UM	N	P	P	NP
14	M	73	N	N	B3	CRC	59	ADK	PROXIMAL	II	MMRd	NP	WT	NP	N	P	P	N
15	M	72	N	N	PATH	CRC	39	ADK	DISTAL	II	MMRd	NP	WT	NP	N	P	P	NP
						PR	72	ADK		III	N/A
16	M	76	N	N	PATH	CRC	63	MUCINOUS ADK	PROXIMAL	II	MMRd	NP	WT	NP	N	P	P	NP
						PR	74	ADK		II	N/A
17	F	84	N	Y	B4	CRC	71	MUCINOUS ADK	DISTAL	III	MMRd	NP	WT	NP	N	P	P	NP
18	F	75	N	N	PATH	CRC	61	ADK	PROXIMAL	II	MMRd	NP	WT	NP	N	P	P	NP
19	F	64	N	N	B1	CRC	49	ADK	PROXIMAL	I	MMRd	NP	WT	NP	N	P	P	NP
20	F	47	N	N	B1	CRC	33	ADK	PROXIMAL	II	MMRd	NP	WT	NP	N	P	P	NP
21	F	72	Y	N	PATH	CRC	71	ADK	PROXIMAL	III	MMRd	NP	WT	NP	N	P	P	NP
22	M	77	Y	N	PATH	CRC	73	ADK	PROXIMAL	II	MMRd	NP	WT	NP	N	P	P	NP
23	M	64	N	Y	B3	CRC	54	ADK	DISTAL	I	MMRd	MSI+	WT	NP	N	P	P	NP
24	M	65	N	Y	B3	CRC	55	ADK	PROXIMAL	II	MMRd	NP	WT	NP	N	P	P	NP
25	M	88	N	N	PATH	LG	79			I	N/A
						CRC	82	ADK	PROXIMAL	II	MMRd	NP	WT	NP	N	P	P	NP
26	M	66	Y	N	PATH	CRC	66	ADK	PROXIMAL	I	MMRd	NP	WT	NP	N	P	P	NP
27	F	52	N	N	B1	CRC	39	MUCINOUS ADK	PROXIMAL	II	MMRd	MSI+	NV	NP	N	P	P	NP
28	F	41	N	N	B1	CRC	41	ADK	PROXIMAL	II	MMRd	NV	WT	UM	N	P	P	N
29	M	41	N	N	B1	CRC	41	ADK	PROXIMAL	III	MMRd	MSI+	NP	UM	N	P	P	N
30	M	68	N	N	B2	CRC	61	ADK	DISTAL	I	NP	NP	WT	NP	NP	NP	NP	NP
						CRC	68	SIGNET RING CELL ADK	PROXIMAL	IV	MMRd	MSI+	NP	UM	N	P	P	N
31	F	55	N	N	B3	CRC	55	MUCINOUS ADK	PROXIMAL	II	MMRd	MSI+	WT	NP	N	P	P	N
32	F	92	Y	Y	B5	CRC	78	ADK	PROXIMAL	II	MMRd	MSI+	WT	NP	N	P	P	P
34	F	27	Y	N	PATH	CRC	24	MUCINOUS ADK	PROXIMAL	III	MMRd	MSI+	NP	NP	N	NP	NP	NP
36	M	73	N	N	B1	CRC	50	ADK	PROXIMAL	II	MMRd	MSI+	WT	NP	N	P	P	NP
37	F	70	Y	N	PATH	CRC	52	ADK	PROXIMAL	UNK	MMRd	MSI+	NP	NP	N	P	NP	NP
38	F	90	Y	Y	B5	CRC	75	ADK	PROXIMAL	II	MMRd	MSI+	NP	NP	N	P	P	NP
39	M	67	N	N	B1	CRC	49	ADK	DISTAL	II	MMRd	MSI+	NV	UM	N	P	P	N
40	M	77	N	N	PATH	CRC	61	ADK	PROXIMAL	II	MMRd	NP	NP	NP	N	P	P	N
41	F	87	N	Y	B5	CRC	70	ADK	PROXIMAL	II	MMRd	MSI+	WT	NP	N	P	P	N
42	F	56	N	N	B1	EC	50	CLEAR CELL		III	MMRd	NP	NP	UM	N	NP	NP	N
43	F	54	N	N	B1	CRC	42	ADK	DISTAL	II	MMRd	MSI+	WT	NP	N	P	P	N
44	F	79	N	N	B1	CRC	49	ADK	DISTAL	UNK	MMRd	MSI+	WT	UM	N	P	N	N
45	F	77	N	N	PATH	EC	60	ENDOMETRIOID		UNK	MMRd	MSI+	WT	NP	N	P	P	NP
46	F	70	Y	N	PATH	CRC	66	ADK	PROXIMAL	I	MMRd	MSI+	WT	NP	N	P	P	NP
						BR	60	DCIS		0	N/A
47	F	66	N	Y	B5	CRC	51	MUCINOUS ADK	PROXIMAL	III	MMRd	MSI+	WT	NP	N	P	P	N
48	M	21	Y	N	B1	CRC	16	ADK	PROXIMAL	UNK	MMRd	MSI+	WT	NP	N	P	P	P
49	F	70	N	N	B2	CRC	69	UNK	UNK	UNK	MMRd	MSI+	WT	NP	N	P	P	N
						EC	69	UNK		UNK	NP	NP	NP	NP	NP	NP	NP	NP
50	M	62	N	N	B1	CRC	41	ADK	PROXIMAL	II	MMRd	MSI+	WT	NP	N	P	P	N
51	F	56	Y	N	PATH	EC	56	ENDOMETRIOID		UNK	MMRd	MSI+	WT	NP	N	P	P	NP
52	F	68	N	N	B2	EC	50	ENDOMETRIOID		I	MMRd	MSI+	WT	NP	N	P	P	NP
53	M	84	Y	N	B2	CRC	51	ADK	DISTAL	UNK	NP	NP	NP	NP	NP	NP	NP	NP
						CRC	81	ADK	PROXIMAL	III	MMRd	MSI+	WT	UM	N	P	P	N
						CRC	81	ADK	DISTAL	III	MMRd	MSI+	WT	UM	N	P	P	N
						URET	84	TCC		II	NP	NP	NP	NP	NP	NP	NP	NP
54	M	76	Y	N	PATH	CRC	65	MUCINOUS ADK	DISTAL	III	MMRd	MSI+	WT	UM	N	P	P	N
55	M	62	N	Y	B1+B3	CRC	47	ADK	PROXIMAL	UNK	MMRd	MSI+	WT	UM	N	P	P	N
56	M	56	N	N	B1+B3	CRC	49	ADK	DISTAL	II	MMRd	MSI+	WT	UM	N	P	P	N
58	M	73	Y	N	B2	CRC	58	ADK	PROXIMAL	III	NP	NP	NP	NP	NP	NP	NP	NP
						CRC	61	MUCINOUS ADK	PROXIMAL	UNK	MMRd	NP	NP	NP	P	N	N	NP
59	M	35	N	Y	B1+B4	CRC	21	ADK	DISTAL	II	MMRd	MSI+	NP	NP	P	N	N	P
60	M	76	N	N	B2	CRC	58	ADK	DISTAL	IV	MMRd	NP	NP	NP	P	N	N	P
61	M	65	N	Y	B5	CRC	44	ADK	PROXIMAL	III	MMRd	MSI+	NP	NP	P	N	N	NP
62	M	60	N	Y	B1+B4	CRC	45	ADK	DISTAL	II	MMRd	MSI+	NP	NP	P	N	N	NP
63	F	44	N	N	B1	CRC	31	ADK	PROXIMAL	II	MMRd	MSI+	NP	NP	P	N	N	P
64	F	86	N	N	B1	CRC	50	ADK	PROXIMAL	UNK	MMRd	MSI+	NP	NP	P	N	N	P
						BR	73	ILC		I	N/A
65	M	86	N	Y	B5	CRC	74	ADK	PROXIMAL	II	MMRd	MSI+	NP	NP	P	N	N	P
66	M	75	N	Y	AMS+B5	CRC	58	ADK	DISTAL	III	MMRd	MSI-	NP	UM	P	P	N	NP
68	M	95	Y	N	PATH	CRC	85	ADK	PROXIMAL	II	MMRd	MSI+	NP	NP	P	P	N	NP
69	M	67	N	N	PATH	CRC	56	ADK	DISTAL	II	MMRd	NP	NP	NP	P	P	N	NP
71	F	74	N	N	B1	CRC	36	ADK	PROXIMAL	UNK	MMRd	MSI+	NP	NP	P	P	P	N
						EC	67	ENDOMETRIOID		I	NP	NP	NP	NP	NP	NP	NP	NP
72	M	69	Y	N	PATH	CRC	65	ADK	PROXIMAL	UNK	MMRd	MSI+	NP	NP	P	P	N	NP
73	F	53	Y	N	B2	EC	52	ENDOMETRIOID		UNK	MMRd	NP	NP	NP	P	P	N	P
						CRC	53	ADK	PROXIMAL	UNK	MMRd	MSI+	NP	NP	P	P	N	P
74	F	71	N	Y	AMS+B4+B5	CRC	56	ADK	PROXIMAL	I	MMRd	MSI-	NP	NP	P	P	N	NP
76	F	76	Y	Y	B4	EC	48	ENDOMETRIOID		UNK	MMRd	MSI+	NP	NP	P	P	N	NP
						BR	69	IDC		UNK	N/A
78	M	66	Y	N	B1	CRC	47	ADK	DISTAL	II	MMRd	MSI+	WT	NP	N	P	P	N
79	M	72	N	Y	B3+B5	CRC	59	ADK	PROXIMAL	II	MMRd	MSI+	NP	UM	P	P	P	N
80	F	69	N	N	B3	CRC	57	MUCINOUS ADK	PROXIMAL	I	MMRd	MSI+	WT	UM	NV	P	P	N
81	F	55	N	N	B1+B3	CRC	45	ADK	PROXIMAL	II	MMRd	MSI+	WT	NP	NV	P	P	N
83	M	75	N	Y	B3	CRC	58	ADK	DISTAL	II	MSI+	MSI+	NP	NP	P	P	P	P
						BL	69			I	N/A
84	M	95	Y	Y	B5	CRC	72	ADK	PROXIMAL	II	MSI+	MSI+	NP	NP	NP	NP	NP	NP
85	M	29	N	N	PATH	STO	29	SIGNET RING CELL ADK		I	MSI+	MSI+	NP	NP	NP	NP	NP	NP
86	F	68	Y	Y	B2+B4+B5	CRC	68	MUCINOUS ADK	PROXIMAL	III	MMRd	MSI+	WT	NP	NV	P	NV	N
87	F	85	N	Y	B1+B3+B4+B5	CRC	36	MUCINOUS ADK	PROXIMAL	III	MSI+	MSI+	WT	NP	NV	P	NV	NP
						BR	63	DCIS		I	N/A
						CRC	68	ADK	DISTAL	0	N/A							NP
88	M	68	Y	Y	B5	CRC	65	ADK	DISTAL	0	N/A							NP
						CRC	65	ADK	DISTAL	II	MSI+	MSI+	WT	NP	P	P	P	P
89	M	74	N	Y	B3+B5	CRC	58	MUCINOUS ADK	PROXIMAL	II	MSI+	MSI+	WT	NP	P	P	P	P
90	M	68	N	Y	AMS+B4+B5	BL	56			UNK	N/A
						CRC	56	ADK	DISTAL	I	MSI+	MSI+	NV	NP	P	P	P	P
91	M	83	Y	N	PATH	CRC	73	ADK	DISTAL	II	MSI+	MSI+	NP	NP	P	NV	NV	NP
93	F	65	N	Y	AMS	CRC	65	ADK	PROXIMAL	UNK	MSI+	MSI+	NP	NP	P	P	P	NP
94	M	78	N	Y	B5	CRC	55	ADK	DISTAL	II	MSI+	MSI+	NP	NP	P	P	P	NP
95	M	79	N	Y	B5	CRC	54	ADK	DISTAL	III	MSI+	MSI+	NP	NP	P	P	P	NP
						KID	UNK	UNK		UNK	N/A
						PR	UNK	UNK		UNK	N/A
96	F	74	N	N	B1	CRC	48	ADK	DISTAL	III	MSI+	MSI+	WT	NP	P	P	P	P
97	F	76	Y	Y	B5	CRC	65	ADK	PROXIMAL	III	MSI+	MSI+	NP	NP	P	P	P	P
						EC	76	SARC		UNK	N/A
98	F	73	N	Y	B5	OC	55	UNK		UNK	MSI+	MSI+	NP	NP	P	P	P	P
						BR	72	IDC		UNK	N/A
99	F	69	N	Y	B4+B5	CRC	57	ADK	PROXIMAL	II	MMRd	NP	NP	NP	P	N	N	NP
100	F	71	N	N	B3	CRC	55	ADK	DISTAL	III	MMRd	MSI+	NP	NP	P	N	N	NP
101	F	76	Y	N	PATH	CRC	73	MUCINOUS ADK	PROXIMAL	III	MMRd	MSI+	NP	NP	P	N	N	NP
102	F	61	N	Y	B3	CRC	51	ADK	DISTAL	II	MMRd	NP	NP	NP	P	N	N	NP
103	F	64	N	N	B1	CRC	49	ADK	PROXIMAL	II	MMRd	NP	NP	NP	P	N	N	NP
						BR	58	IDC		I	N/A
104	F	67	N	Y	B1+B3	CRC	39	ADK	PROXIMAL	II	MMRd	MSI+	WT	NP	P	N	N	NP
105	F	49	Y	N	B1+B2+B3	CRC	32	ADK	PROXIMAL	III	MMRd	MSI+	WT	NP	P	N	NV	NP
						CRC	48	ADK	DISTAL	IV	NP	MSI-	NP	NP	P	P	P	NP
106	M	45	Y	N	B1	CRC	43	SIGNET RING CELL ADK	DISTAL	IV	MMRd	NV	NP	NP	P	N	N	NP
107	F	65	N	Y	B2	CRC	51	ADK	DISTAL	II	NP	MSI-	NP	NP	NP	NP	NP	NP
						CRC	51	ADK	DISTAL	I	NP	MSI-	NP	NP	NP	NP	NP	NP
						EC	56	ENDOMETRIOID		I	MMRd	NP	NP	NP	P	N	N	P
108	M	62	N	Y	B1	CRC	49	MUCINOUS ADK	DISTAL	II	MMRd	NV	NP	NP	P	N	N	NP
109	F	63	N	N	B1+B3	CRC	49	ADK	DISTAL	II	MMRd	MSI+	NP	NP	P	N	NV	NP
						BR	55	IDC		II	N/A
110	M	71	N	Y	B2+B3+B5	CRC	58	ADK	PROXIMAL	II	MMRd	MSI+	NP	NP	P	N	N	NP
						CRC	58	ADK	PROXIMAL	I	MMRd	MSI+	NP	NP	P	N	N	NP
111	F	86	Y	Y	AMS	BR	62	IDC		UNK	N/A
						BR	69	IDC		UNK	N/A
						EC	77	CLEAR CELL		III	MMRd	NP	NP	NP	P	N	N	NP
112	F	48	N	N	B1	CRC	48	MUCINOUS ADK	PROXIMAL	IV	MMRd	MSI+	NP	NP	P	N	N	NP
113	F	51	N	N	B4	EC	45	ENDOMETRIOID		UNK	MMRd	MSI+	NP	NP	P	N	N	NP
114	F	83	N	N	PATH	CRC	77	MEDULLARY	DISTAL	II	MMRd	NP	NP	NP	P	N	N	P
115	M	69	N	N	PATH	CRC	59	MUCINOUS ADK	PROXIMAL	II	MMRd	NP	NP	NP	P	N	N	NP
116	F	58	N	Y	B4	OC	33	MUCINOUS ADK		II	MMRd	NP	NP	NP	P	P	N	P
117	F	55	N	N	B3	CRC	35	SIGNET RING CELL ADK	PROXIMAL	III	MMRd	MSI+	WT	NP	N	P	P	NP
118	F	61	Y	Y	AMS	STO	61	ADK		I	MMRd	NP	WT	NP	N	P	P	NP
119	M	77	N	N	PATH	CRC	67	ADK	DISTAL	II	MMRd	MSI+	NP	NP	P	P	N	NP
120	M	53	N	N	B1	CRC	44	ADK	DISTAL	II	MMRd	NP	WT	NP	N	P	P	N
121	F	82	Y	N	PATH	CRC	81	MUCINOUS ADK	PROXIMAL	II	MMRd	MSI+	WT	NP	N	P	P	N
122	M	72	N	N	PATH	CRC	64	MEDULLARY	PROXIMAL	II	MMRd	NP	WT	NP	N	P	P	NP
123	M	49	N	N	B1	CRC	41	ADK	DISTAL	II	MMRd	NP	NP	NP	P	N	N	P
124	M	78	Y	N	PATH	CRC	76	MUCINOUS ADK	PROXIMAL	IV	MSI+	MSI+	NP	NP	P	P	P	P
						CRC	76	MUCINOUS ADK	DISTAL	II	MMRd	MSI-	NP	NP	P	N	N	NP
						LG	77	SQUA		III	N/A
125	F	87	N	N	PATH	CRC	72	ADK	PROXIMAL	III	MMRd	NP	NP	NP	P	N	N	P
126	F	43	N	Y	AMS+B1+B4+B5	CRC	37	ADK	DISTAL	II	MMRd	NP	NP	NP	P	P	N	NP
127	F	62	Y	N	B3	CRC	60	ADK	PROXIMAL	II	MMRd	MSI+	NP	NP	P	N	N	NP
128	M	63	N	N	B3	CRC	57	ADK	DISTAL	II	MMRd	MSI+	WT	NP	N	P	P	N
129	F	68	N	N	PATH	CRC	63	MUCINOUS ADK	PROXIMAL	I	MMRd	NP	NP	NP	P	N	N	P
130	M	74	N	N	PATH	CRC	68	MUCINOUS ADK	PROXIMAL	II	MMRd	NP	WT	UM	N	P	N	N
131	M	53	N	N	B1	CRC	47	SIGNET RING CELL ADK	DISTAL	III	MMRd	NP	WT	NP	P	N	N	NP
132	M	50	N	N	B1+B3	CRC	44	MUCINOUS ADK	PROXIMAL	II	MSI+	MSI+	NP	NP	P	P	P	N
133	M	66	N	N	PATH	CRC	61	ADK	PROXIMAL	II	MMRd	NP	WT	UM	N	P	P	NP
134	F	68	N	Y	B4+B5	STO	68	ADK		III	MMRd	NP	NP	NP	P	N	N	P
135	F	36	N	N	PATH	EC	36	ENDOMETRIOID		II	MMRd	NP	NP	NP	P	P	N	NP
						EC	36	ENDOMETRIOID		II	MMRd	NP	NP	NP	N	N	N	NP
136	M	74	Y	N	B2	CRC	73	ADK	DISTAL	III	NP	NP	NP	NP	P	P	P	N
						CRC	73	ADK	PROXIMAL	II	MMRd	NP	WT	UM	N	P	P	N
137	F	71	N	N	PATH	CRC	67	MUCINOUS ADK	PROXIMAL	I	MMRd	NP	WT	UM	N	P	P	NP
138	M	68	Y	N	PATH	CRC	64	MUCINOUS ADK	PROXIMAL	II	MMRd	NP	NP	NP	P	N	N	NP
139	M	62	N	N	PATH	CRC	57	ADK	DISTAL	III	MMRd	NP	NP	NP	P	P	P	N
140	M	67	N	Y	B2+B4	CRC	62	ADK	PROXIMAL	II	MMRd	NP	NP	NP	P	P	P	N
						CRC	63	ADK	PROXIMAL	0	N/A							P
						KID	63	CLEAR CELL		I	N/A
141	M	70	N	Y	B5	CRC	66	ADK	PROXIMAL	II	MMRd	NP	NP	UM	N	P	P	N
142	M	58	N	N	PATH	CRC	54	ADK	PROXIMAL	II	MMRd	NP	NP	NP	P	N	N	P
143	M	75	N	Y	B5	CRC	70	ADK	DISTAL	III	MMRd	MSI+	WT	UM	N	P	P	N
144	M	71	N	N	PATH	CRC	67	ADK	DISTAL	I	MMRd	NP	NP	UM	N	P	P	N
145	F	73	N	N	B2	CRC	56	UNK	UNK	0	N/A
						EC	62	ENDOMETRIOID		I	NP	NP	NP	NP	NP	NP	NP	NP
						CRC	73	ADK	DISTAL	0	N/A							NP
						CRC	73	ADK	PROXIMAL	II	MMRd	NP	NP	UM	N	P	P	N
146	F	62	N	Y	B3+B5	CRC	58	ADK	PROXIMAL	II	MSI+	MSI+	NP	NP	P	P	P	N
147	F	67	N	Y	B4+B5	CRC	62	SIGNET RING CELL ADK	PROXIMAL	III	MMRd	NP	NP	UM	N	P	P	N
148	M	80	N	N	B2	CRC	75	ADK	DISTAL	III	MMRd	NP	WT	UM	N	P	P	N
						CRC	75	ADK	DISTAL	0	N/A							NP
149	M	68	N	N	PATH	CRC	65	ADK	DISTAL	III	MSI+	MSI+	NP	NP	P	P	P	N
150	M	59	N	N	PATH	BL	49	PAP		I	N/A
						CRC	66	ADK	PROXIMAL	I	MMRd	NP	NP	UM	N	P	P	N
151	M	50	N	N	B1	CRC	49	ADK	PROXIMAL	III	MMRd	NP	NP	UM	N	P	P	N
152	F	67	N	Y	B2	CRC	54	ADK	DISTAL	II	MMRd	NP	NP	NP	P	N	N	P
						CRC	58	ADK	PROXIMAL	0	N/A							P
153	F	57	N	N	PATH	CRC	55	ADK	PROXIMAL	II	MMRd	NP	NP	UM	N	P	P	N
154	F	63	N	N	PATH	CRC	62	ADK	PROXIMAL	II	MMRd	NP	NP	NP	P	N	N	P
155	M	71	N	N	PATH	CRC	70	ADK	DISTAL	UNK	MMRd	NP	NP	UM	N	P	P	N
156	M	57	N	N	PATH	CRC	56	ADK	DISTAL	III	MMRd	NP	NP	UM	N	P	P	N
157	F	68	N	N	PATH	CRC	68	ADK	PROXIMAL	I	MMRd	NP	NP	UM	N	P	P	N
158	M	58	N	N	B3	CRC	57	ADK	DISTAL	II	MMRd	MSI+	NP	NP	P	N	N	P
159	F	65	N	N	PATH	CRC	64	ADK	PROXIMAL	I	MMRd	NP	NP	UM	N	P	P	N
160	F	62	N	Y	B5	CRC	61	ADK	PROXIMAL	III	MMRd	MSI+	NP	M	N	P	N	N
161	M	70	N	N	PATH	CRC	69	ADK	PROXIMAL	III	MMRd	NP	NP	UM	N	P	P	N
162	F	78	N	N	PATH	CRC	77	ADK	PROXIMAL	I	MMRd	NP	WT	NP	N	P	P	N
163	M	68	N	Y	B2	URET	64	PAP		I	N/A
						CRC	67	SIGNET RING CELL ADK	PROXIMAL	III	MMRd	MSI+	NP	NP	P	N
						LG	68	ADK		III	N/A							P
164	F	54	N	N	PATH	EC	54	ENDOMETRIOID		III	MMRd	NP	NP	NP	P	N	N	P
165	M	47	N	N	B1	CRC	47	ADK	DISTAL	II	MMRd	NP	NP	NP	P	P	N	P
166	M	73	N	N	PATH	UNK	65	UNK		UNK	UNK
						CRC	70	ADK	UNK	UNK	MMRd	NP	NP	NP	P	P	N	NV
						UNK	73	UNK		UNK	UNK
167	F	49	N	N	B1	CRC	48	SIGNET RING CELL ADK	PROXIMAL	III	MMRd	NP	NP	UM	N	P	P	N
168	M	39	N	N	B1	CRC	39	ADK	PROXIMAL	II	MMRd	NP	NP	UM	N	P	P	N
169	F	48	N	Y	AMS	EC	43	ENDOMETRIOID		III	MMRd	NP	NP	NP	P	P	N	N
170	M	56	N	Y	B1+B3+B4	CRC	37	ADK	DISTAL	II	MMRd	MSI+	WT	NP	N	NP	NP	N
171	M	54	N	N	B1+B2+B3	CRC	42	ADK	PROXIMAL	III	MMRd	MSI+	WT	NP	N	P	P	NP
						CRC	42	ADK	DISTAL	III	MMRd	MSI+	WT	NP	N	P	P	NP
172	M	46	N	Y	B1+B3+B4	CRC	29	ADK	PROXIMAL	II	MSI+	MSI+	WT	NP	NP	NP	NP	NP
						BL	40	TCC		0	N/A
173	M	78	N	Y	B3+B4+B5	CRC	59	ADK	DISTAL	I	MSI+	MSI+	WT	NP	P	P	P	P
						LG	67	SQUA		II	N/A
174	M	75	N	Y	B2	CRC	71	ADK	DISTAL	II	NP	NP	NP	NP	NP	NP	NP	NP
						CRC	74	ADK	PROXIMAL	I	MMRd	NP	NP	UM	N	P	P	N
175	M	29	N	N	PATH	STO	29	ADK CÈL ANELL SEGELL		I	MSI+	MSI+	NP	NP	NP	NP	NP	NP
176	M	61	N	N	PATH	CRC	61	ADK	PROXIMAL	I	MMRd	NP	NP	NP	P	N	N	P
177	M	63	N	N	PATH	CRC	61	MUCINOUS ADK	DISTAL	III	MMRd	MSI+	NP	NP	P	N	N	P
178	F	46	N	Y	B1+B3	CRC	46	ADK	DISTAL	IV	MSI+	MSI+	NP	NP	NP	NP	P	P
179	F	79	N	N	B3	CRC	57	ADK	PROXIMAL	II	MMRd	MSI+	WT	NP	N	P	P	NP
180	F	65	N	N	B1+B3	CRC	47	MUCINOUS ADK	DISTAL	III	MMRd	MSI+	WT	NP	N	P	P	NP
181	F	94	N	Y	B2+B5	STO	74	ADK		I	NP	NP	NP	NP	NP	NP	NP
						CRC	77	ADK	PROXIMAL	II	MMRd	NP	NP	NV	N	P	P	NP
182	F	93	N	N	B2	EC	62	ENDOMETRIOID		II	NP	NP	NP	NP	NP	NP	NP	NP
						CRC	76	ADK	PROXIMAL	II	MMRd	MSI+	WT	NP	N	P	P	NP
						BR	78	IDC		I	N/A
183	M	64	N	Y	AMS+B1+B3+B4+B5	CRC	37	SQUA	PROXIMAL	II	MSI+	MSI+	NP	NP	P	P	P	P
						CRC	37	SQUA	PROXIMAL	II	MSI+	MSI+	NP	NP	P	P	P	P
184	F	77	Y	N	B2	CRC	62	ADK	DISTAL	II	MMRd	MSI+	WT	NP	N	P	P	NP
						LG	71	ADK		I	N/A
						STO	75	ADK		IV	NP	NP	NP	NP	NP	NP	NP
185	F	44	N	N	B1+B3	CRC	34	MUCINOUS ADK	DISTAL	III	MMRd	MSI+	WT	NP	N	P	P	NP
186	F	83	N	N	PATH	CRC	63	ADK	PROXIMAL	II	MMRd	MSI+	WT	NP	N	P	P	NP
						BR	69	IDC		I	N/A
						BR	69	IDC		I	N/A
187	F	48	N	Y	B1+B3	CRC	24	ADK	PROXIMAL	II	MMRd	MSI+	MUT	UM	N	P	P	NP
188	M	93	N	Y	B5	PR	77	ADK		II	N/A
						CRC	78	ADK	PROXIMAL	II	MMRd	MSI+	WT	NP	N	P	P	NP
189	F	52	N	Y	AMS	CRC	52	ADK	PROXIMAL	I	MMRd	NP	NP	UM	N	P	P	N
190	F	56	N	N	B1	CRC	44	ADK	DISTAL	II	MMRd	MSI+	WT	UM	P	P	N	NP
191	M	80	Y	Y	B2+B4+B5	STO	49	ADK		I	NP	NP	NP	NP	NP	NP	NP	NP
						LYM	51	HL		UNK	N/A							NP
						CRC	69	ADK	DISTAL	III	MMRd	MSI+	WT	UM	P	N	N	P
						URET	73	TCC		0	N/A							P
						AV	79	ADK		IV	NP	NP	NP	NP	NP	NP	P	P
192	F	71	N	N	B3	CRC	59	MUCINOUS ADK	PROXIMAL	II	MMRd	MSI+	WT	NP	N	P	P	N
193	M	58	Y	N	B3	CRC	56	MUCINOUS ADK	PROXIMAL	IV	MMRd	MSI+	WT	NP	N	P	P	N
194	M	55	N	N	B1+B3	CRC	45	ADK	PROXIMAL	II	MMRd	MSI+	WT	NP	N	P	P	N
195	M	69	N	Y	B2	STO	40	ADK		I	NP	NP	NP	NP	NP	NP	NP
						CRC	61	ADK	PROXIMAL	I	MMRd	MSI+	WT	NP	N	P	P	N
196	F	76	N	N	PATH	CRC	67	MEDULLARY	PROXIMAL	I	MMRd	NP	NP	UM	N	P	P	N
197	F	85	N	N	B2	CRC	76	ADK	DISTAL	III	MMRd	MSI+	NP	UM	N	P	P	N
						CRC	76	ADK	PROXIMAL	I	MMRd	MSI+	NP	NP	N	P	P	N
198	M	52	N	N	B1	CRC	42	MUCINOUS ADK	DISTAL	II	MSI+	MSI+	NP	NP	P	P	P	N
199	M	51	N	N	B1	CRC	42	ADK	PROXIMAL	II	MMRd	MSI+	WT	NP	N	P	P	N
200	M	76	Y	N	B2	CRC	71	ADK	PROXIMAL	I	MMRd	MSI+	NP	NP	P	N	N	P
						CRC	71	ADK	PROXIMAL	I	MMRd	MSI+	NP	NP	P	N	N	P
						CRC	71	ADK	DISTAL	I	MMRd	MSI+	NP	NP	P	N	N	P
						CRC	71	ADK	DISTAL	0	N/A							NP
201	F	58	N	N	PATH	EC	50	ENDOMETRIOID		I	MMRd	NP	NP	NP	P	P	N	P
202	F	65	N	N	PATH	EC	56	ENDOMETRIOID		III	MMRd	NP	NP	NP	P	P	N	P
203	M	49	N	N	B1+B3	CRC	44	MEDULLARY	PROXIMAL	UNK	MMRd	MSI+	WT	UM	N	P	P	N
204	M	47	N	Y	AMS	SMALL INTESTINE	47	ADK		UNK	MMRd	NP	NP	UM	N	P	P	N
205	M	75	N	N	PATH	CRC	66	ADK	PROXIMAL	II	MMRd	NP	NP	NP	P	P	P	N
206	F	59	N	N	B3	CRC	52	MUCINOUS ADK	PROXIMAL	II	MSI+	MSI+	NP	NP	P	P	P	N
207	M	81	N	N	PATH	CRC	75	ADK	PROXIMAL	II	MMRd	NP	NP	NP	P	N	N	P
208	M	58	N	N	B3	CRC	52	MUCINOUS ADK	PROXIMAL	II	MMRd	MSI+	NP	UM	N	P	N	N
209	M	68	N	N	PATH	CRC	64	ADK	PROXIMAL	II	MMRd	MSI+	NP	NP	N	P	N	N
210	F	59	N	N	PATH	CRC	57	ADK	PROXIMAL	II	MMRd	NP	NP	NP	P	N	N	P
211	F	53	Y	N	B1	CRC	49	ADK	DISTAL	II	MMRd	NP	NP	UM	NV	P	P	N
						BRAIN	52			UNK	N/A
212	M	57	N	Y	B5	CRC	57	ADK	PROXIMAL	III	MMRd	NP	NP	UM	N	P	P	N
213	F	64	N	N	B2	EC	59	ENDOMETRIOID		I	MMRd	MSI+	NP	NP	P	N	N	P
						CRC	59	ADK	DISTAL	II	MMRd	NP	NP	NP	P	N	N	P
214	M	56	Y	N	B3	CRC	55	MUCINOUS ADK	DISTAL	IV	MMRd	MSI+	NP	NP	P	N	N	NP
						PR	55	ADK		II	N/A
215	M	85	N	Y	B2+B3	CRC	52	ADK	PROXIMAL	I	MMRd	MSI+	NP	NP	P	N	N	P
						CRC	81	ADK	DISTAL	I	MMRp	MSI-	NP	NP	P	P	P	P
						CRC	81	ADK	DISTAL	0	N/A							NP
						PR	81	ADK		II	N/A
216	F	30	N	Y	B1+B4	CRC	30	ADK	PROXIMAL	II	MMRd	NP	NP	UM	N	P	P	N
217	M	65	N	N	PATH	CRC	61	ADK	PROXIMAL	III	MMRd	NP	NP	UM	N	P	P	N
218	M	55	N	N	B3	CRC	51	ADK	PROXIMAL	II	MMRd	MSI+	NP	UM	N	P	P	N
219	F	62	N	N	PATH	EC	58	ENDOMETRIOID		III	MMRd	NP	NP	NP	P	P	N	P
220	M	69	N	Y	B4	CRC	65	MUCINOUS ADK	PROXIMAL	III	MMRd	NP	NP	NP	P	N	N	P
221	F	75	Y	N	B2	CRC	66	ADK	DISTAL	II	NP	NP	NP	NP	NP	NP	NP	NP
						CRC	72	MUCINOUS ADK	DISTAL	I	MMRd	MSI+	NP	UM	N	P	P	N
222	M	38	N	Y	B1+B4	CRC	36	MUCINOUS ADK	PROXIMAL	II	MMRd	NP	NP	NP	P	P	P	N
223	M	73	N	N	PATH	CRC	70	ADK	DISTAL	II	MMRd	MSI+	NP	UM	P	P	N	N
224	M	33	N	N	B1	CRC	31	ADK	DISTAL	II	MMRd	NP	NP	NP	P	N	N	P
225	M	33	N	N	B1	CRC	31	MUCINOUS ADK	PROXIMAL	II	MMRd	NP	NP	UM	N	P	P	N
226	F	54	N	N	PATH	CRC	53	ADK	PROXIMAL	I	MMRd	NP	NP	M	N	P	N	N
227	M	42	N	N	B1	CRC	41	ADK	PROXIMAL	II	MMRd	NP	NP	NP	NP	N	N	NP
228	M	58	N	N	PATH	CRC	57	ADK	PROXIMAL	II	MMRd	NP	NP	UM	N	P	P	N
229	M	66	N	Y	B4+B5	EC	64	UNK	UNK	III	MMRd	MSI+	NP	NV	N	P	P	N
						CRC	66	MUCINOUS ADK	PROXIMAL	II	MMRd	MSI+	NP	NP	P	NV	N	P
230	F	57	N	Y	B3+B5	CRC	56	ADK	PROXIMAL	I	MMRd	MSI+	NP	NP	P	N	N	P
231	M	40	N	Y	B1	CRC	39	ADK	DISTAL	II	MMRd	NP	NP	NP	P	P	N	P
232	F	48	N	N	B1+B3	CRC	35	ADK	PROXIMAL	III	MMRd	MSI+	WT	NP	N	P	P	N
233	F	69	N	N	B3	CRC	57	MUCINOUS ADK	PROXIMAL	I	MMRd	MSI+	WT	NP	NV	P	P	N
234	M	62	N	Y	B3+B5	CRC	51	ADK	DISTAL	II	MMRd	MSI+	WT	NP	N	P	P	N
235	M	66	Y	Y	B5	CRC	64	ADK	PROXIMAL	IV	MMRd	MSI+	WT	UM	N	P	P	N
						PR	64	ADK		II	N/A
236	F	50	N	Y	B1+B3+B4	CRC	44	ADK	PROXIMAL	I	MMRd	MSI+	NP	UM	N	P	P	N
237	F	46	N	N	PATH	EC	42	ENDOMETRIOID		I	MMRd	NP	NP	NV	N	P	P	N
238	M	58	N	Y	AMS	CRC	58	ADK	DISTAL	III	MMRd	MSI-	NP	NP	P	P	N	NP
239	F	60	N	Y	B1+B4	CRC	52	ADK	PROXIMAL	I	MMRd	NP	NP	UM	N	P	P	N
F: Female; M: Male; N: No; Y: Yes; FAMILY HISTORY: First or second degree relative with Lynch syndrome-associated tumor; CLINICAL CRITERIA: B1: Bethesda 1 (Colorectal cancer diagnosed in one patient <50 years); B2: Bethesda (Presence of synchronous or metachronous, colorectal or other Lynch syndrome-associated tumors ); B3: Bethesda 3 (Pathologic features of a microsatellite instability-high canc…
