# Supplementary material for: Tumor analysis of MMR genes in Lynch‐like syndrome: Challenges associated with results interpretation
Source: Cancer Med. 2024 Apr 1;13(7):e7041. doi: 10.1002/cam4.7041 (PMC10983805; doi:10.1002/cam4.7041)
Supplement: Supplementary file 4 — Table S3 [file CAM4-13-e7041-s004.xlsx]

## Sheet: Table S3_VAF 5%
Supplemental Table 3: Clinical data, germline testing and somatic testing results in a cohort of 41 Lynch-like syndrome patients.
Case ID	Gender	Clinical criteria	Germline mutational analysis			Tumor data									Tumor testing			Results		Final classification
			Genes tested	Germline PV/LPV	Germline MMR VUS	Tumor type	Dx	MSI	BRAF	MLH1 Meth	MLH1 IHC	MSH2 IHC	MSH6 IHC	PMS2 IHC	Somatic hits	VAF (%)	LOH	Hits	Pattern
1	F	B1+B3	MLH1, MSH2			CRC	44	MSI+	WT	UM	N	P	P	NP	MLH1 c.1690_1693del; p.(Leu564Phefs*26)	5.49	NV	Single hit	Expected pattern	Unexplained MMRd tumor
5	M	B1+B3	MLH1			CRC	40	MSI+	WT	UM	N	P	P	NP	MLH1 c.677+1G>A	40.49	Y (MLH1)	Double hit	Expected pattern	Suspected sporadic
															MLH1 c.298C>T; p.(Arg100*)	5.41
											N	P			MLH1 c.793C>T; p.(Arg265Cys)	5.03
6	F	B1+B3	MLH1			CRC	30	MSI+	WT	UM	N	P	NV	N	MLH1 c.1118del; p.(Gly373Glufs*28)	32	NV	Single hit	Expected pattern*	Unexplained MMRd tumor
															MSH2 c.1035G>A; p.(Trp345*)	6.02
															MSH2 c.2210+1G>A	5.28
9	F	B1	MLH1			CRC	25	NP	WT	NP	N	P	P	N	MLH1 c.379A>T; p.(Arg127*)	41.15	Y (MLH1)	Double hit (LOH)	Expected pattern	Suspected sporadic
															MSH2 c.646-1G>A	14.29
															MSH2 c.2458+1G>A	6.02
															MSH6 c.3991C>T; p.(Arg1331*)	7.55
															PMS2 c.2275+1G>A	16
10	M	B1	MLH1			CRC	48	NP	WT	UM	N	NP	NP	NP	MLH1 c.588+1G>T	41.1	Y (MLH1)	Double hit (LOH)	Expected pattern	Suspected sporadic
															PMS2 c.1351dup; p.(Arg451Lysfs*7)	6.47
27	F	B1	135 genes	NF1 c.730+2T>G		CRC	39	MSI+	NV	NP	N	P	P	NP	MLH1 c.453+1G>A	8	NV	Single hit	Expected pattern	Unexplained MMRd tumor
28	F	B1	MLH1			CRC	41	NV	WT	UM	N	P	P	N	MLH1 c.790+2T>G	47.83	Y (MLH1)	Double hit	Expected pattern	Suspected sporadic
															MLH1 c.2103+1G>A	7.98
															MSH2 c.1147C>T; p.(Arg383*)	8.33
															MSH2 c.715C>T; p.(Gln239*)	5.84
															MSH6 c.3261del; p.(Phe1088Serfs*2)	14.32
															PMS2 c.277C>T; p.(Gln93*)	6.72
															PMS2 c.1261C>T; p.(Arg421*)	5.21
31	F	B3	MLH1			CRC	55	MSI+	WT	NP	N	P	P	N	MLH1 c.1852_1854del; p.(Lys618del)	34.53	Y (MLH1)	Double hit (LOH)	Expected pattern	Suspected sporadic
45	F	PATH	MLH1			EC	60	MSI+	WT	NP	N	P	P	NP	MLH1 c.884+1G>A	5.7	NV	Double hit	Discordant pattern	Unexplained MMRd tumor
															MSH2 c.2038C>T; p.(Arg680*)	19
															MSH6 c.3463C>T; p.(Gln1155*)	5.91
															PMS2 c.1882C>T; p.(Arg628*)	20.83
															PMS2 c.277C>T; p.(Gln93*)	5.8
47	F	B5	MLH1			CRC	51	MSI+	WT	NP	N	NP	NP	N	PMS2 c.1144+1G>A	5.71	NV	Single hit	Discordant pattern	Unexplained MMRd tumor
50	M	B1	135 genes			CRC	41	MSI+	WT	NP	N	P	P	N	MSH2 c.942+2T>A	8.2	NV	Double hit	Discordant pattern	Unexplained MMRd tumor
															MSH2 c.792+2T>A	6.38
															PMS2 c.821C>A; p.(Ser274*)	6.7
															PMS2 c.988+1G>A	5.41	NV
61	M	B5	MSH2, MSH6			CRC	44	MSI+	NP	NP	P	N	N	NP	MLH1 c.588del; p.(Lys196Asnfs*6)	17.53	NV	Single hit	Discordant pattern	Unexplained MMRd tumor
															MSH6 c.3312del; p.(Phe1104Leufs*11)	10	NV
63	F	B1	MSH2, MSH6		MSH2 c.2702A>T; p.(Glu901Val)	CRC	31	MSI+	NP	NP	P	N	N	P	MSH6 c.3436C>T; p.(Gln1146*)	5.06	NV	Single hit	Discordant pattern	Unexplained MMRd tumor
64	F	B1	MSH2, MSH6			CRC†	50	MSI+	NP	NP	P	N	N	P	MSH2 c.1525A>T; p.(Lys509*)	14.29	NV	Single hit	Expected pattern	Unexplained MMRd tumor
						CRC	63	NP	NP	NP	NP	NP	NP	NP
66	M	AMS +B5	MSH2, MSH6			CRC	58	NP	NP	UM	P	P	N	NP	No candidate variants		NV	-	-	Unexplained MMRd tumor
78	M	B1	MLH1, MSH2, PMS2			CRC	47	MSI+	WT	NP	P	P	P	N	MLH1 c.1975C>T; p.(Arg659*)	67.25	NV	Double hit	Discordant pattern	Unexplained MMRd tumor
															MLH1 c.1038+1G>A	5.71
															MSH2 c.1759+1G>A	5.33	NV
															MSH6 c.3261dup; p.(Phe1088Leufs*5)	20.94	NV
															MSH6 c.3556+1G>A	7.95	NV
															MSH6 c.730C>T; p.(Gln244*)	5.88
															MSH6 c.3202C>T; p.(Arg1068*)	5.26	NV
															PMS2 c.400C>T; p.(Arg134*)	5.68	NV
80	F	B3	MLH1, PMS2			CRC	57	MSI+	WT	UM	NV	P	P	N	MLH1 c.154A>T; p.(Lys52*)	21.08	NV	Double hit	Expected pattern	Suspected sporadic
															MLH1 c.2184_2185ins; p.(Leu729Serfs*12)	11.42
															MSH2 c.1661+1G>C	6.9	NV
83	M	B3	MLH1, MSH2			CRC	58	MSI+	NP	NP	P	P	P	P	MSH6 c.1439T>A; p.(Val480Glu)	17.04	NV	Single hit	Expected pattern	Unexplained MMRd tumor
88	M	B5	MLH1, MSH2			CRC	65	MSI+	WT	NP	P	P	P	P	MLH1 c.790+1G>A	5.04	NV	Single hit	Discordant pattern	Unexplained MMRd tumor
89	M	B3+B5	135 genes	BLM c.1642C>T; p.Gln548*		CRC	58	MSI+	WT	NP	P	P	P	P	MLH1 c.1039-1G>A	10.81	NV	Double hit	Discordant pattern	Unexplained MMRd tumor
															MLH1 c.1996dup; p.(Trp666Leufs*9)	5.13
															MSH2 c.212-1G>A	18.75	NV
															MSH6 c.457+1G>A	22.58	NV
															MSH6 c.3202C>T; p.(Arg1068*)	6.74
															PMS2 c.248T>A; p.(Leu83*)	15	NV
90	M	AMS+ B4+B5	MLH1, MSH2			CRC	56	MSI+	NV	NP	P	P	P	P	MSH2 c.2634+1G>A	6.33	NV	Double hit	Discordant pattern	Unexplained MMRd tumor
															MSH2 c.1801C>T; p.(Gln601*)	5.86
104	F	B1+B3	135 genes			CRC	39	MSI+	NP	NP	P	N	NV	NP	MSH2 c.1950del; p.(Phe650Leufs*35)	18.18	NV	Double hit	Expected pattern	Suspected sporadic
															MSH2 c.2069A>G; p.(Gln690Arg)	14.02
															MSH2 c.577C>T; p.(Gln193*)	7.02	NV
															MSH6 c.1030C>T; p.(Gln344*)	8.45	NV
															PMS2 c.325del; p.(Glu109Lysfs*3)	9.76
															PMS2 c.400C>T; p.(Arg134*)	5	NV
105	F	B1+B2 +B3	MSH2, MSH6			CRC	32	MSI+	NP	NP	P	N	NV	NP	MLH1 c.1684C>T; p.(Gln562*)	6.25	NV	Double hit	Expected pattern	Suspected sporadic
															MSH2 c.1186del; p.(Arg396Aspfs*16)	21.51
															MSH2 c.1030C>T; p.(Gln344*)	14.39	NV
106	M	B1	MSH2, MSH6			CRC	43	NV	NP	NP	P	N	N	NP	MSH2 c.2538_2539del; p.(Lys847Serfs*5)	5.81	NV	Single hit	Expected pattern	Unexplained MMRd tumor
110	M	B2+B3 +B5	135 genes	BARD1 c.1921C>T; p.Arg641*		CRC	58	MSI+	NP	NP	P	N	N	NP	MSH2 c.211G>T; p.(Gly71*)	42.45	NV	Single hit	Expected pattern*	Unexplained MMRd tumor
															MSH6 c.741del; p.(Lys247Asnfs*32)	23.36
															MSH6 c.3261del; p.(Phe1088Serfs*2)	10.64	NV
112	F	B1	MSH2, MSH6			CRC	48	MSI+	NP	NP	P	N	N	NP	MSH2 c.2038C>T; p.(Arg680*)	7.69	N (MSH6)	Double hit	Expected pattern	Suspected sporadic
															MSH2 c.942+2_942+16del	6.45
															MSH6 c.1883G>A; p.(Trp628*)	10.34	NV
114	F	PATH	MSH2, MSH6			CRC	77	NP	NP	NP	P	N	N	NP	MSH2 c.1189C>T; p.(Gln397*)	14.15	N (MSH2, MSH6)	Double hit	Expected pattern	Suspected sporadic
															MSH2 c.656del; p.(Arg219Lysfs*5)	7.45
															PMS2 c.325del; p.(Glu109Lysfs*3)	15.32	NV
170	M	B1+B3 +B4	MLH1, MSH2			CRC	37	MSI+	WT	NP	N	NP	NP	N	MSH6 c.2535T>G; p.(Tyr845*)	20	NV	Double hit	Discordant pattern*	Unexplained MMRd tumor
															MSH6 c.151_167del; p.(Ser51Alafs*33)	8.51
	M	B1+B3+B4				CRC	37	MSI+	WT	NP	N	NP	NP	N	PMS2 c.1024C>T; p.(Gln342*)	16.22	NV
180	F	B1+B3	MLH1, MSH2			CRC	47	MSI+	WT	NP	N	P	P	NP	MLH1 c.381-1G>A	13.64	N (MLH1)	Double hit	Expected pattern	Suspected sporadic
															MLH1 c.1783_1784del; p.(Ser595Trpfs*14)	6.02
															MSH6 c.3801+45_3802-2del	10.53	NV
191	M	B2+B4 +B5	135 genes			CRC†	69	MSI+	WT	WT	P	N	N	P	MSH2 c.2723T>G; p.(Leu908*)	11.76	Y (MSH6)	Double hit	Expected pattern	Suspected sporadic
						GC	49	-	-	-	-	-	-	-	MSH2 c.1528C>T; p.(Gln510*)	9.09	Y
						LYM	51	-	-	-	-	-	-	-	MSH6 c.1116G>A; p.(Trp372*)	10.43
194	M	B1+B3	MLH1			CRC	45	MSI+	WT	NP	N	P	P	N	MSH2 c.646-1G>A	5.04	NV	Single hit	Discordant pattern	Unexplained MMRd tumor
															MSH6 c.3261del; p.(Phe1088Serfs*2)	19.38	NV
															MSH6 c.3647-1G>A	7.14	NV
															MSH6 c.4001G>A; p.(Arg1334Gln)	7.14
															PMS2 c.1239del; p.(Asp414Thrfs*34)	23.46	NV
195	M	B2	MLH1			CRC†	61	MSI+	WT	NP	N	P	P	N	MLH1 c.350C>T; p.(Thr117Met)	35.23	NV	Single hit	Expected pattern	Unexplained MMRd tumor
						GC	40	-	-	-	-	-	-	-
198	M	B1	PMS2			CRC	42	MSI+	NP	NP	P	P	P	N	MLH1 c.113A>G; p.(Asn38Ser)	59.06	NV	Single hit	Expected pattern	LS‡
208	M	B3	MLH1, MSH2, MSH6, PMS2			CRC	52	MSI+	NP	N	N	P	N	N	MLH1 c.677+1G>A	20	NV	Double hit	Expected pattern	Suspected sporadic
															MLH1 c.1045del; p.(Leu349Tyrfs*18)	19.44
															MLH1 c.790+1G>A	17.54
214	M	B3	135 genes			CRC	55	MSI+	NP	NP	P	N	N	NP	MSH2 c.1056del; p.(Asp352Glufs*5)	21.39	N (MSH2)	Single hit	Expected pattern	Unexplained MMRd tumor
215	M	B2+B3	135 genes			CRC	52	MSI+	NP	NP	P	N	N	P	MSH2 c.1276G>A; p.(Gly426Arg)	6.42	N (MSH2, MSH6)	Single hit	Expected pattern	Unexplained MMRd tumor
			135 genes												MSH6 c.3991C>T; p.(Arg1331*)	5.24
224	M	B1	135 genes			CRC	31	NP	NP	NP	P	N	N	P	MSH2 c.1551del; p.(Gln518Serfs*8)	17.11	NV	Double hit	Expected pattern	Suspected sporadic
															MSH2 c.1069G>T; p.(Glu357*)	15.59
237	F	PATH	MLH1, MSH2, MSH6, PMS2			EC	42	NP	NP	NV	N	P	P	N	MSH2 c.942+2T>C	5.19	NV	Single hit	Discordant pattern	Unexplained MMRd tumor
															MSH6 c.4001G>A; p.(Arg1334Gln)	10.26
239	F	B1+B4	135 genes	FANCE c.1246C>T; p.Gln416*	MSH6 c.3858C>T; p.=	CRC	19	NV	NP	NP	P	P	P	P	No candidate variants		NV	-	-	Unexplained MMRd tumor
†Tested carcinoma in those patients who developed multiple tumors. ‡Germline testing confirmed the presence of MLH1 c.113A>G; p.(Asn38Ser) variant as a constitutional alteration. *In those cases where somatic hits involved different MMR genes, higher VAF was prioritized for the interpretation. Blue color in "Tumor data" columns highlights MMR loss detected by IHC; yellow color in cases 83 and 198…

## Sheet: Table S3_VAF 10%
Supplemental Table 3: Clinical data, germline testing and somatic testing results in a cohort of 41 Lynch-like syndrome patients.
Case ID	Gender	Clinical criteria	Germline mutational analysis			Tumor data									Tumor testing			Results		Final classification
			Genes tested	Germline PV/LPV	Germline MMR VUS	Tumor type	Dx	MSI	BRAF	MLH1 Meth	MLH1 IHC	MSH2 IHC	MSH6 IHC	PMS2 IHC	Somatic hits	VAF (%)	LOH	Hits	Pattern
1	F	B1+B3	MLH1, MSH2			CRC	44	MSI+	WT	UM	N	P	P	NP	No candidate variants		NV	-	-	Unexplained MMRd tumor
5	M	B1+B3	MLH1			CRC	40	MSI+	WT	UM	N	P	P	NP	MLH1 c.677+1G>A	40.49	Y (MLH1)	Double hit (LOH)	Expected pattern	Suspected sporadic
6	F	B1+B3	MLH1			CRC	30	MSI+	WT	UM	N	P	NV	N	MLH1 c.1118del; p.(Gly373Glufs*28)	32	NV	Single hit	Expected pattern	Unexplained MMRd tumor
9	F	B1	MLH1			CRC	25	NP	WT	NP	N	P	P	N	MLH1 c.379A>T; p.(Arg127*)	41.15	Y (MLH1)	Double hit (LOH)	Expected pattern	Suspected sporadic
															MSH2 c.646-1G>A	14.29
															PMS2 c.2275+1G>A	16
10	M	B1	MLH1			CRC	48	NP	WT	UM	N	NP	NP	NP	MLH1 c.588+1G>T	41.1	Y (MLH1)	Double hit (LOH)	Expected pattern	Suspected sporadic
27	F	B1	135 genes	NF1 c.730+2T>G		CRC	39	MSI+	NV	NP	N	P	P	NP	No candidate variants		NV	-	-	Unexplained MMRd tumor
28	F	B1	MLH1			CRC	41	NV	WT	UM	N	P	P	N	MLH1 c.790+2T>G	47.83	Y (MLH1)	Double hit (LOH)	Expected pattern	Suspected sporadic
															MSH6 c.3261del; p.(Phe1088Serfs*2)	14.32
31	F	B3	MLH1			CRC	55	MSI+	WT	NP	N	P	P	N	MLH1 c.1852_1854del; p.(Lys618del)	34.53	Y (MLH1)	Double hit (LOH)	Expected pattern	Suspected sporadic
45	F	PATH	MLH1			EC	60	MSI+	WT	NP	N	P	P	NP	MSH2 c.2038C>T; p.(Arg680*)	19	NV	Single hit	Discordant pattern	Unexplained MMRd tumor
															PMS2 c.1882C>T; p.(Arg628*)	20.83
47	F	B5	MLH1			CRC	51	MSI+	WT	NP	N	NP	NP	N	No candidate variants		NV	-	-	Unexplained MMRd tumor
50	M	B1	135 genes			CRC	41	MSI+	WT	NP	N	P	P	N	No candidate variants		NV	-	-	Unexplained MMRd tumor
61	M	B5	MSH2, MSH6			CRC	44	MSI+	NP	NP	P	N	N	NP	MLH1 c.588del; p.(Lys196Asnfs*6)	17.53	NV	Single hit	Discordant pattern	Unexplained MMRd tumor
															MSH6 c.3312del; p.(Phe1104Leufs*11)	10	NV
63	F	B1	MSH2, MSH6		MSH2 c.2702A>T; p.(Glu901Val)	CRC	31	MSI+	NP	NP	P	N	N	P	No candidate variants		NV	-	-	Unexplained MMRd tumor
64	F	B1	MSH2, MSH6			CRC†	50	MSI+	NP	NP	P	N	N	P	MSH2 c.1525A>T; p.(Lys509*)	14.29	NV	Single hit	Expected pattern	Unexplained MMRd tumor
						CRC	63	NP	NP	NP	NP	NP	NP	NP
66	M	AMS +B5	MSH2, MSH6			CRC	58	NP	NP	UM	P	P	N	NP	No candidate variants		NV	-	-	Unexplained MMRd tumor
78	M	B1	MLH1, MSH2, PMS2			CRC	47	MSI+	WT	NP	P	P	P	N	MLH1 c.1975C>T; p.(Arg659*)	67.25	NV	Single hit	Discordant pattern	Unexplained MMRd tumor
															MSH6 c.3261dup; p.(Phe1088Leufs*5)	20.94	NV
80	F	B3	MLH1, PMS2			CRC	57	MSI+	WT	UM	NV	P	P	N	MLH1 c.154A>T; p.(Lys52*)	21.08	NV	Double hit	Expected pattern	Suspected sporadic
															MLH1 c.2184_2185ins; p.(Leu729Serfs*12)	11.42
83	M	B3	MLH1, MSH2			CRC	58	MSI+	NP	NP	P	P	P	P	MSH6 c.1439T>A; p.(Val480Glu)	17.04	NV	Single hit	Expected pattern	Unexplained MMRd tumor
88	M	B5	MLH1, MSH2			CRC	65	MSI+	WT	NP	P	P	P	P	No candidate variants		NV	-	-	Unexplained MMRd tumor
89	M	B3+B5	135 genes	BLM c.1642C>T; p.Gln548*		CRC	58	MSI+	WT	NP	P	P	P	P	MLH1 c.1039-1G>A	10.81	NV	Single hit	Discordant pattern	Unexplained MMRd tumor
															MSH2 c.212-1G>A	18.75	NV
															MSH6 c.457+1G>A	22.58	NV
															PMS2 c.248T>A; p.(Leu83*)	15	NV
90	M	AMS +B4+B5	MLH1, MSH2			CRC	56	MSI+	NV	NP	P	P	P	P	No candidate variants		NV	-	-	Unexplained MMRd tumor
104	F	B1+B3	135 genes			CRC	39	MSI+	NP	NP	P	N	NV	NP	MSH2 c.1950del; p.(Phe650Leufs*35)	18.18	NV	Double hit	Expected pattern	Suspected sporadic
															MSH2 c.2069A>G; p.(Gln690Arg)	14.02
105	F	B1+B2 +B3	MSH2, MSH6			CRC	32	MSI+	NP	NP	P	N	NV	NP	MSH2 c.1186del; p.(Arg396Aspfs*16)	21.51	NV	Double hit	Expected pattern	Suspected sporadic
															MSH2 c.1030C>T; p.(Gln344*)	14.39	NV
106	M	B1	MSH2, MSH6			CRC	43	NV	NP	NP	P	N	N	NP	No candidate variants		NV	-	-	Unexplained MMRd tumor
110	M	B2+B3 +B5	135 genes	BARD1 c.1921C>T; p.Arg641*		CRC	58	MSI+	NP	NP	P	N	N	NP	MSH2 c.211G>T; p.(Gly71*)	42.45	NV	Single hit	Expected pattern*	Unexplained MMRd tumor
															MSH6 c.741del; p.(Lys247Asnfs*32)	23.36
															MSH6 c.3261del; p.(Phe1088Serfs*2)	10.64	NV
112	F	B1	MSH2, MSH6			CRC	48	MSI+	NP	NP	P	N	N	NP	MSH6 c.1883G>A; p.(Trp628*)	10.34	N (MSH6)	Single hit	Discordant pattern	Unexplained MMRd tumor
114	F	PATH	MSH2, MSH6			CRC	77	NP	NP	NP	P	N	N	NP	MSH2 c.1189C>T; p.(Gln397*)	14.15	N (MSH2, MSH6)	Single hit	Expected pattern	Unexplained MMRd tumor
															PMS2 c.325del; p.(Glu109Lysfs*3)	15.32	NV
170	M	B1+B3 +B4	MLH1, MSH2			CRC	37	MSI+	WT	NP	N	NP	NP	N	MSH6 c.2535T>G; p.(Tyr845*)	20	NV	Single hit	Discordant pattern*	Unexplained MMRd tumor
	M	B1+B3+B4				CRC	37	MSI+	WT	NP	N	NP	NP	N	PMS2 c.1024C>T; p.(Gln342*)	16.22	NV
180	F	B1+B3	MLH1, MSH2			CRC	47	MSI+	WT	NP	N	P	P	NP	MLH1 c.381-1G>A	13.64	N (MLH1)	Single hit	Expected pattern	Unexplained MMRd tumor
															MSH6 c.3801+45_3802-2del	10.53	NV
191	M	B2+B4 +B5	135 genes			CRC†	69	MSI+	WT	WT	P	N	N	P	MSH2 c.2723T>G; p.(Leu908*)	11.76	Y (MSH6)	Single hit	Expected pattern*	Unexplained MMRd tumor
						LYM	51	-	-	-	-	-	-	-	MSH6 c.1116G>A; p.(Trp372*)	10.43
194	M	B1+B3	MLH1			CRC	45	MSI+	WT	NP	N	P	P	N	MSH6 c.3261del; p.(Phe1088Serfs*2)	19.38	NV	Single hit	Discordant pattern	Unexplained MMRd tumor
															PMS2 c.1239del; p.(Asp414Thrfs*34)	23.46	NV
195	M	B2	MLH1			CRC†	61	MSI+	WT	NP	N	P	P	N	MLH1 c.350C>T; p.(Thr117Met)	35.23	NV	Single hit	Expected pattern	Unexplained MMRd tumor
						GC	40	-	-	-	-	-	-	-
198	M	B1	PMS2			CRC	42	MSI+	NP	NP	P	P	P	N	MLH1 c.113A>G; p.(Asn38Ser)	59.06	NV	Single hit	Expected pattern	Unexplained MMRd tumor
208	M	B3	MLH1, MSH2, MSH6, PMS2			CRC	52	MSI+	NP	N	N	P	N	N	MLH1 c.677+1G>A	20	NV	Double hit	Expected pattern	Suspected sporadic
															MLH1 c.1045del; p.(Leu349Tyrfs*18)	19.44
															MLH1 c.790+1G>A	17.54
214	M	B3	135 genes			CRC	55	MSI+	NP	NP	P	N	N	NP	MSH2 c.1056del; p.(Asp352Glufs*5)	21.39	N (MSH2)	Single hit	Expected pattern	Unexplained MMRd tumor
215	M	B2+B3	135 genes			CRC	52	MSI+	NP	NP	P	N	N	P	No candidate variants		N (MSH2, MSH6)	-	-	Unexplained MMRd tumor
224	M	B1	135 genes			CRC	31	NP	NP	NP	P	N	N	P	MSH2 c.1551del; p.(Gln518Serfs*8)	17.11	NV	Double hit	Expected pattern	Suspected sporadic
															MSH2 c.1069G>T; p.(Glu357*)	15.59
237	F	PATH	MLH1, MSH2, MSH6, PMS2			EC	42	NP	NP	NV	N	P	P	N	MSH6 c.4001G>A; p.(Arg1334Gln)	10.26	NV	Single hit	Discordant pattern	Unexplained MMRd tumor
239	F	B1+B4	135 genes	FANCE c.1246C>T; p.Gln416*	MSH6 c.3858C>T; p.=	CRC	19	NV	NP	NP	P	P	P	P	No candidate variants		NV	-	-	Unexplained MMRd tumor
†Tested carcinoma in those patients who developed multiple tumors. ‡Germline testing confirmed the presence of MLH1 c.113A>G; p.(Asn38Ser) variant as a constitutional alteration. *In those cases where somatic hits involved different MMR genes, higher VAF was prioritized for the interpretation. Blue color in "Tumor data" columns highlights MMR loss detected by IHC; yellow color in cases 83 and 198…
